# Supplementary material for: Integrated fecal microbiota and metabolomics analysis of the orlistat intervention effect on polycystic ovary syndrome rats induced by letrozole combined with a high-fat diet
Source: J Ovarian Res. 2023 Jun 5;16:109. doi: 10.1186/s13048-023-01193-3 (PMC10240724; doi:10.1186/s13048-023-01193-3)
Supplement: Supplementary file 1 — Additional file 1. [file 13048_2023_1193_MOESM1_ESM.xlsx]

## Sheet: NEG
ID	adduct	Name	VIP	Fold change	p-value
M300T250	[M-H]-	N-acetyl-d-glucosamine 6-phosphate	3.85826	15.1745	4.50397e-05
M284T37	[M-H]-	Letrozole	5.57089	14.9219	0.000113225
M351T161	[M-H]-	9,11-methane-epoxyprostaglandin f1.alpha.	7.61142	13.1606	3.16337e-06
M349T136	[M-H]-	Tetrahydrocorticosterone	5.72857	9.73126	4.1322e-06
M299T98	[M-H]1-	13-hydroxy-9z,11e-octadecadienoic acid	11.2472	9.0957	1.33248e-05
M397T33_2	[M-H]-	(3.beta.)-allopregnanolone sulfate	7.53882	8.89823	0.0413413
M349T114	[M-H]-	2,4-bis(3-methylbut-2-enyl)-5-(2-phenylethyl)benzene-1,3-diol	3.01663	8.30244	6.00529e-06
M299T53_2	[M-H]-	(r)-2-hydroxystearic acid	37.3109	7.52067	6.43905e-08
M315T78	[M+HCO2]-	Methyl hexadecanoate	3.73529	7.37845	0.00218917
M313T66	[M-H]-	Progesterone	3.03608	6.74485	0.00316304
M671T34	[M-H]-	1-Hexadecanoyl-2-(9Z,12Z-octadecadienoyl)-sn-glycero-3-phosphoric acid	1.50719	6.72694	2.38351e-05
M271T57_2	[M-H]-	16-hydroxyhexadecanoic acid	6.03363	6.61167	1.13343e-05
M321T155	[M-H]-	8-gingerol	1.32611	6.05006	0.00671369
M324T384	[M-H]-	N-glycolylneuraminic acid	1.47161	6.01589	0.000830637
M313T92	(M-H)-	9,10-DiHOME	1.54534	5.88594	0.000116665
M811T193	[M-H]-	1-stearoyl-2-arachidonoyl-sn-glycero-3-phosphoserine	1.01453	5.75623	0.000498431
M293T41_2	[M-H-H2O]-	13s-hydroperoxy-9z,11e-octadecadienoic acid	3.44118	5.58378	9.92639e-05
M285T54	[M-H]-	Totarol	1.76032	4.06977	3.17595e-06
M308T362	[M-H]-	N-acetylneuraminic acid	1.5672	3.97383	0.000719649
M253T42_2	[M-H]-	Cis-9-palmitoleic acid	7.43786	3.87391	2.63747e-07
M279T41	[M-H]-	Linoleic acid	23.2899	3.7893	1.81373e-06
M367T203	[M-H-H2O]-	3-methoxyprostaglandin f1.alpha.	3.53123	3.4318	1.21006e-05
M381T235	[M-H-HF]-	5-heptenoic acid, 7-[(1r,2r,3s,5s)-2-[(1e,3s)-3-(2,3-dihydro-1h-inden-2-yl)-3-hydroxy-1-propen-1-yl]-3-fluoro-5-hydroxycyclopentyl]-, (5z)-	1.45104	3.16419	0.000687528
M281T185	[M-H]-	Oleic acid	1.05161	3.14505	0.000151258
M245T371	[M-H]-	Val-Glu	1.53168	3.03048	0.0307962
M559T39	[M-H]-	Fahfa 36:3	1.00479	3.02197	0.0264336
M87T100_2	[M-H]-	Butanoic acid	2.21805	2.9795	0.0153237
M227T42_2	[M-H]-	Myristic acid	4.64907	2.80897	2.05487e-06
M73T136	[M-H]-	Propanoic acid	1.1395	2.62643	0.006143
M149T83	[M-H]-	3-Phenylpropanoic acid	1.32851	2.57924	0.0404705
M233T33	[M-H]-	Valerenic acid	1.07618	2.29565	0.000138336
M305T62	(M-H)-	Dihomo-gamma-Linolenic Acid	1.0551	1.97998	0.00134473
M307T41_3	[M-H]-	8z,14z-eicosadienoic acid	2.88331	1.89462	6.16898e-05
M281T303	[M-H]-	1,4-d-xylobiose	1.27944	1.77141	0.0132025
M217T68	[M-2H]2-	Ponceau 6	1.01027	1.65853	0.0216019
M387T55	[M-H]-	Butanediamide, n4-hydroxy-n1-[(1s)-1-(1h-indol-3-ylmethyl)-2-(methylamino)-2-oxoethyl]-2-(2-methylpropyl)-, (2r)-	1.64751	1.56069	0.0460376
M339T32	[M-H-H2O]-	15-ketoiloprost	2.24697	0.666344	0.00309066
M351T96	[M-H]-	Candidone	2.15057	0.630586	0.0395712
M399T65	[M-H]-	Methanone, [6-hydroxy-1-[2-(4-morpholinyl)ethyl]-1h-indol-3-yl]-1-naphthalenyl-	2.29493	0.605847	0.0303101
M297T33	[M-H]-	Ostruthin	1.12505	0.596514	0.000991243
M529T41	[M-H]-	Kukoamine a	2.3146	0.586438	0.000946727
M403T184	[M-H]-	1-o-(9z-octadecenyl)-sn-glycero-2,3-cyclic-phosphate	1.02148	0.575713	0.0432923
M351T53	[M-H]-	(2-acetyloxy-3,6-diphenylcyclohexyl) acetate	2.86157	0.573818	0.0152648
M463T30_2	[M-H]-	Pristimerin	4.36313	0.55447	0.0010465
M411T41_1	[M-H]-	4-[(2r,3r,4s,5s,6r)-3,4,5-trihydroxy-6-(hydroxymethyl)oxan-2-yl]oxypentan-2-yl (e)-3-(4-hydroxyphenyl)prop-2-enoate	1.66898	0.55115	0.0202036
M311T33	[M-H]-	Thymol-beta-d-glucoside	2.36639	0.549296	8.07268e-05
M325T32	[M-H]-	Hydroquinidine	3.18881	0.546808	8.43853e-05
M363T176	[M-H-H2O]-	9s,11r,15s-trihydroxy-20a,20b-dihomo-5z,13e-prostadienoic acid	1.85657	0.546788	0.0243298
M195T62	(M-H)-	Homoveratric acid	1.29252	0.520725	0.00799614
M527T41_2	[2M-H]-	2-cis-4-trans-abscisic acid	2.27632	0.511075	0.00286545
M433T47	[M+HCOO]-	Hexose + c13h21o2	2.52008	0.506242	0.00277502
M395T138	[M-H]-	16,16-dimethyl-6-ketoprostaglandin e1	1.31422	0.50537	9.16546e-05
M409T100	[M-H]-	Mangostine	3.01761	0.502775	0.00871409
M391T150	[M-H]-	Deoxycholic acid	23.9131	0.493947	0.00134546
M293T145	[M-H]-	(1e,4e)-1,5-bis(4-methoxyphenyl)penta-1,4-dien-3-one	1.52805	0.478008	0.0410326
M780T96	[2M-H]-	3.alpha.-hydroxy-7-oxo-5.beta.-cholanic acid	1.59868	0.473282	0.0475042
M371T36	[M-H]-	Biocytin	2.36036	0.459909	0.00314686
M417T41_1	[M-H-C12H16O2N]-	Dauricine	3.16321	0.457295	0.000620287
M317T38	[M-H]-	Zearalenone	1.1716	0.451132	0.0206301
M379T34	[M-H]-	Egtazic acid	1.24441	0.436223	0.0326717
M435T72	[M-H]-	Artocaprin	2.63832	0.428023	0.0209235
M130T263	[M-H]-	Leucine	2.22018	0.419691	0.0470528
M345T89	[M-H]-	2-naphthalenecarboxamide, 1-hydroxy-n-[2-(5-hydroxy-1h-indol-3-yl)ethyl]-	1.00499	0.417151	0.000245105
M495T36_2	[M-H]-	Enterostatin human	4.06475	0.406086	0.00028926
M583T81	[M-H]-	Bilirubin	1.25438	0.403395	0.000647927
M575T150_1	[M-H]-	N(6)-((aminoethylamino)carbonyl)methylphenyladenosine	1.00142	0.403038	0.00187484
M303T42	[M-H]-	4-(2,3-dihydroxy-3-methylbutoxy)furo(3,2-g)chromen-7-one	1.44117	0.402194	0.0174596
M267T103	[M-H]-	3-hydroxy-7-methoxyflavone	1.10189	0.399902	0.01854
M367T116	[M-H]-	3-dehydroepiandrosterone sulfate	2.1742	0.397938	0.00748506
M565T38	[M-H]-	Mesoporphyrin ix	1.37665	0.395538	0.00223649
M567T40_1	[M-H]-	Chenodeoxycholic acid 24-acyl-.beta.-d-glucuronide	2.06717	0.39049	0.00531587
M379T240	[M-H]-	Limaprost	1.84463	0.38911	0.0232079
M461T30	[M-H-H2O]-	1.alpha.-methyl-5.alpha.-androstan-3.alpha.-ol-17-one glucuronide	1.75186	0.387795	7.90944e-06
M180T298	[M-H-C2H2O]-	N-acetyl-l-tyrosine	1.48015	0.383781	0.0352594
M496T158	[M-2H]2-	Microcystin lr	2.73064	0.381561	0.0336517
M373T41_2	[M-H-H2O]-	Isodeoxycholic acid	1.21306	0.377631	0.00668931
M449T157	[M-H]-	Vitamin k1	1.48173	0.374576	0.00216923
M519T33	[M-H]-	3-hydroxystanozolol glucuronide	1.30876	0.371216	0.015377
M419T47	[M-H]-	Methyl 10-acetyloxy-4,5,9-trihydroxy-1,4a-dimethyl-7-propan-2-yl-2,3,4,9,10,10a-hexahydrophenanthrene-1-carboxylate	3.81091	0.358772	8.42374e-07
M515T42_2	[M-H]-	Probucol	3.04241	0.339032	0.00580777
M425T30	[M-H-C4H3NO2]-	3-(n-maleimidopropionyl)biocytin	1.24353	0.331469	8.52711e-05
M218T264	[M-H]-	Pantothenate	2.03863	0.321668	0.00203346
M495T93	[M-H]-	Leukotriene d4	1.03772	0.308198	0.0030049
M461T143	[M-H]-	Forsythoside e	3.65747	0.303134	0.0307489
M245T33	[M-H]-	2'-chloro-2-hydroxy-5-methylbenzophenone	1.72158	0.299181	4.27884e-05
M452T206_2	[M-H]-	1-palmitoyl-2-hydroxy-sn-glycero-3-phosphoethanolamine	1.50778	0.297933	0.049481
M549T34	[M-H-H2O]-	Leukotriene f4	1.4686	0.286724	0.0100688
M784T151	[2M-H]-	Chenodeoxycholate	4.82076	0.279423	0.000353391
M375T42	[M-H]-	Lithocholic acid	4.16099	0.276101	0.00268307
M483T36_2	[M-H]-	Kanamycin a	1.10289	0.25395	0.00655883
M467T106	[2M-H]-	5-methoxytryptophan	1.77523	0.245098	0.0343471
M603T150_2	[M-H]-	Antipain	1.69874	0.240531	0.00219259
M477T30	[M-H-H2O]-	7.alpha.,17.alpha.-dimethyl-5.beta.-androstane-3.alpha.,17.beta.-diol glucuronide	2.45577	0.235847	6.9713e-07
M497T140	[M-H]-	(5r)-5-[(1s,2s,3r,4r)-3-[(4e)-hex-4-enoyl]-6-[(2e,4e)-hexa-2,4-dienoyl]-5,7-dihydroxy-4,7-dimethyl-8-oxobicyclo[2.2.2]oct-5-en-2-yl]-4-hydroxy-3,5-dimethyl-2,5-dihydrofuran-2-one	1.42012	0.216101	0.010065
M479T33	[M-H-C6H10O5]-	Steviolbioside	3.99323	0.203925	1.2277e-07
M241T42_2	[M-H]-	Pentadecanoic acid	3.64124	0.203213	0.000774155
M403T51	[M-H]-	Osajin	3.69666	0.196789	0.001011
M403T76	[M-H]-	Ascochlorin	2.88032	0.195214	0.00212649
M527T33	[2M-H]-	Suberoylanilide hydroxamic acid	3.00388	0.175152	1.22319e-05
M423T232	[M-H-CO2]-	3'-hydroxyrepaglinide	2.63197	0.172594	0.00258567
M191T108	[M-H-C7H5NO]-	Metamizole	1.35311	0.1704	7.72446e-05
M124T289_2	[M-H]-	Taurine	2.092	0.166095	0.0312971
M237T114_2	[M-H]-	4-(2-hydroxyethyl)piperazine-1-ethanesulfonic acid	1.54024	0.16266	0.0209759
M343T76	[M-H]-	Thiamine monophosphate	1.26902	0.154274	0.00649892
M194T94	[M-H]-	2-(n-morpholino)ethanesulfonic acid	2.32144	0.151381	0.0466015
M539T31	[M-H]-	Leptomycin b	2.60297	0.147852	0.025904
M175T42	[M-H]-	Vitamin c	1.17526	0.145647	0.0202663
M367T271	[M-H-H2O]-	17-phenyltrinorprostaglandin e2	1.02024	0.140718	1.4224e-06
M365T30	[M-H]-	Hirsuteine	1.29101	0.133086	0.00180101
M525T33	[M+FA-H]-	(2s,3r,5r,10r,13r,14s,17s)-2,3,14-trihydroxy-10,13-dimethyl-17-[(2r,3r)-2,3,6-trihydroxy-6-methylheptan-2-yl]-2,3,4,5,9,11,12,15,16,17-decahydro-1h-cyclopenta[a]phenanthren-6-one	4.06085	0.112079	2.18125e-05
M511T384	[M-H]-	Pumiloside	1.36638	0.0898039	0.00964159
M221T231	[M-H]-	Phosphonic acid, p-[[[(1r,2s)-2-aminocyclohexyl]amino]carbonyl]-, rel-	1.63634	0.0317663	0.043093

## Sheet: POS
ID	adduct	Name	VIP	Fold change	p-value
M618T30	[M+Na]+	1-palmitoyl-2-oleoyl-sn-glycerol	3.05561	8.03582	1.88907e-11
M496T31_2	[M+H]+	Orlistat	32.2272	25.9679	1.11541e-10
M165T31	[M+H-C19H38]+	(+)-.alpha.-tocopherol	2.49572	0.280195	2.57425e-10
M114T31	(M+H)+	epsilon-Caprolactam	4.39601	7.44032	3.0956e-10
M575T31_3	[M+H-C2H8NO4P]+	2-linoleoyl-1-palmitoyl-sn-glycero-3-phosphoethanolamine	3.03252	8.22499	6.70083e-10
M193T31	[M+H-C4H4O2]+	Kinoprene	3.82317	10.0961	8.65623e-10
M211T31	[M+H]+	(z,e)-tetradeca-9,12-dienol	2.46918	6.77563	9.24508e-10
M613T31_3	[M+H]+	Dilinolenin (9c,12c,15c)	2.25173	5.87183	2.67867e-09
M111T32	[M+H-H2O]+	1-octen-3-ol	1.53687	3.16536	4.66393e-09
M340T47	(M+H)+	N-Oleoylglycine	2.04987	6.69834	9.78418e-09
M409T36_2	[M+H]+	Beclomethasone	1.45613	3.23732	2.83508e-08
M142T48	(M+H-H2O)+	Acetyl-DL-Valine	1.1967	4.89422	5.60021e-08
M403T212	[M+H]+	Dehydrocholic acid	1.59086	0.206556	8.23099e-08
M634T31	[2M+H]+	Calusterone	2.04617	3.84474	8.73735e-08
M459T157	[M+H]+	Arg-Lys-Arg	1.20897	0.299223	9.50074e-08
M339T34_2	[M+H-CH8O3]+	.alpha.-hyodeoxycholic acid methyl ester	5.98957	20.4689	1.42551e-07
M415T31	[M+H]+	Palmitoylserotonin	2.48207	0.226075	1.657e-07
M283T58	[M+H]+	Trans-vaccenic acid	7.446	7.19556	2.11161e-07
M383T33	[M+H-H2O]+	7.alpha.-hydroxy-4-cholesten-3-one	2.5802	0.317248	2.26128e-07
M399T195	[M+H-H2O]+	Manoalide	1.67417	0.103074	2.4098e-07
M241T58_1	[M+H]+	Methyl myristoleate	1.09155	4.40965	2.74481e-07
M437T34_1	[M+H]+	Met-Met-Arg	1.27167	2.75091	3.06736e-07
M207T30	[M+H]+	Isoeugenyl acetate	2.90718	0.128204	3.11258e-07
M457T196_2	[M+H]+	Vindoline	2.29708	0.0758195	3.25955e-07
M490T30	[M+NH4]+	Alpha-tochopheryl acetate	2.24135	0.148827	3.56875e-07
M181T58_2	[M+H-H2O]+	.gamma.-dodecalactone	2.37866	4.87947	5.22709e-07
M615T31_3	[M+Na]+	1-palmitoyl-2-linoleoyl-rac-glycerol	3.77137	11.2228	5.92765e-07
M447T34_2	[M+H-C17H28O7]+	Oligomycin a	1.63151	0.263715	6.20731e-07
M137T31	[M+H-H2O]+	Nerol	1.59151	1.57529	6.2395e-07
M473T29_2	[M+H]+	.alpha.-tocopheryl acetate	7.13292	0.0882973	6.27856e-07
M339T31_1	[M+H-C18H34O2]+	1,2-dioleoyl-sn-glycerol	5.45643	8.01138	6.52359e-07
M205T58	[M+H-H2O]+	Farnesol	1.23324	3.33801	8.06445e-07
M159T33	[M+H-NH3]+	5-(2-aminopropyl)-2,3-dihydro-1h-indene	1.35243	0.428359	8.92798e-07
M323T59	[M+H]+	15-oxo-11z,13e-eicosadienoic acid	1.89382	3.57494	9.02597e-07
M397T148	[M+H-H2O]+	Diosgenin	2.59354	0.356218	9.33343e-07
M367T25	[M+H-H2O]+	Previtamin d3	1.83697	0.29874	1.05425e-06
M95T31	[M+H-H2O]+	1,2,3,6-tetrahydrobenzylalcohol	1.43047	1.84044	1.08432e-06
M395T32_1	[M+H-H2O]+	1-hydroxy vitamin d2	1.32405	0.45725	1.08712e-06
M209T58_2	[M+H-H2O]+	Myristoleic acid	2.20529	5.90231	1.16145e-06
M313T31	[M+H-H2O]+	1-palmitoylglycerol	6.67323	4.91763	1.28385e-06
M397T34_2	[M+H-H2O]+	3-oxo-4-cholestenoic acid	2.06903	0.455248	1.36886e-06
M151T172	[M+H-C9H10O2]+	Prallethrin	1.38418	0.236887	1.42122e-06
M129T58	[M+H]+	.gamma.-heptalactone	1.06782	4.19027	1.45576e-06
M163T58	[M+H-C7H14O]+	5.alpha.-androstan-3.beta.-ol	2.24335	3.78133	1.9101e-06
M385T150	[M+H]+	Resibufogenin	2.28083	0.286116	2.30173e-06
M269T32	[M+H-H2O]+	9-cis-retinol	1.3473	0.425196	3.25788e-06
M153T58_2	[M+H-H2O]+	(r)-(+)-citronellic acid	2.19985	4.69272	3.83534e-06
M178T133	[M+H-H2O]+	D-glucosaminic acid	1.06738	0.166886	4.11232e-06
M363T33	[M+H-3H2O]+	Calcitriol	2.40302	0.241296	4.55701e-06
M395T34	[M+H-H2O]+	Calcipotriol	1.40349	0.542378	5.94035e-06
M291T31_1	[M+H]+	5alpha-androstan-17beta-ol-3-one	2.31733	0.156414	5.98187e-06
M407T31	[M+H-2H2O]+	Erythrodiol	3.78021	0.0649448	6.72733e-06
M443T212	[M+H]+	Cinobufagin	1.73466	0.311511	7.26617e-06
M365T113	[M+H]+	5.alpha.-dihydrocortisol	8.7296	6.95975	9.7946e-06
M315T137	[M+H-H2O]+	5.alpha.-pregnan-3.alpha.-ol-11,20-dione	8.21607	10.7686	1.15721e-05
M181T33_2	[M+H-H2O]+	.delta.-dodecalactone	1.37451	2.43823	1.16546e-05
M409T33_2	[M+H-CH4O3]+	Echinocystic acid	1.59689	0.41359	1.17835e-05
M631T31_2	[2M+H]+	Decanoyl-l-carnitine	1.99802	3.2755	1.55071e-05
M135T58_2	[M+H-H2O]+	(-)-perillyl alcohol	2.118	3.03736	1.57903e-05
M275T31	[M+H-H2O]+	Androstane-3,17-diol, (3.beta.,5.alpha.,17.beta.)-	1.50702	0.235117	1.94048e-05
M297T137	[M+H-2H2O]+	16.alpha.-hydroxypregnenolone	3.58759	5.28244	1.99887e-05
M349T53	[M+H]+	11.beta.,21-dihydroxy-5.beta.-pregnane-3,20-dione	7.89323	17.0702	2.17917e-05
M257T31	[M+H-CH2O2]+	Neoabietic acid	1.82636	0.321995	2.17932e-05
M317T161	[M+H-H2O]+	5.beta.-pregnane-3.alpha.,17-diol-20-one	4.77736	8.27416	2.37943e-05
M219T33	[M+H]+	5-methoxy-.alpha.-ethyltryptamine	1.76929	0.505894	2.38671e-05
M461T36_2	[M+H-C17H28O7]+	Oligomycin b	1.16533	0.395234	2.94124e-05
M425T31	[M+H]+	Lupenone	8.21918	0.0419482	3.1631e-05
M133T33	[M+H-H2O]+	(+)-carvone	1.06948	0.673527	3.21095e-05
M137T198	[M+H]+	2,3-diethylpyrazine	1.96907	0.193541	3.56656e-05
M203T32	[M+H-H2O]+	Farnesal	1.34289	0.545177	3.91671e-05
M139T59	[M+H-H2O]+	.gamma.-nonalactone	1.7292	3.10768	3.92156e-05
M491T129	[M+H]+	4-quinazolinamine, 2-(hexahydro-4-methyl-1h-1,4-diazepin-1-yl)-6,7-dimethoxy-n-[1-(phenylmethyl)-4-piperidinyl]-	1.18515	0.213085	4.03207e-05
M389T121	[M+H]+	Ile-Thr-Arg	2.563	0.459227	4.10028e-05
M381T33_2	[M+H-2H2O]+	1,24-dihydroxyvitamin d3	2.14944	0.390413	4.23674e-05
M379T144	[M+H]+	2-arachidonoylglycerol	2.31277	0.244233	4.40632e-05
M751T152_2	[M+H]+	Alpha-hederin	2.08514	4.1026	4.69957e-05
M729T153	[2M+H]+	N-(adamtan-1-yl)-1-pentyl-1h-indole-3-carboxamide	4.42655	3.63148	5.06509e-05
M161T31	[M+H-C9H16]+	Retinene	1.23591	2.17935	5.50574e-05
M81T31	[M+H-H2O]+	1,5-hexadien-3-ol	1.10456	1.47317	5.59932e-05
M443T31	[M+H]+	Betulin	1.96683	0.165058	5.61192e-05
M235T54_2	[M+H-H2O]+	Palmitic acid alkyne	1.30259	3.29187	6.23748e-05
M105T35	[M+H-H2O]+	2-methylbenzyl alcohol	1.34435	1.23939	6.4513e-05
M459T118	[M+Na]+	(3r,5s,7r,9s,10s,12s,13r,14s,17r)-17-((2r)-7-hydroxy-6-methylheptan-2-yl)-10,13-dimethylhexadecahydro-1h-cyclopenta[a]phenanthrene-3,7,12-triol	1.69999	0.241833	6.76915e-05
M405T115	[M+H]+	hydrocortisone 21-acetate	2.06583	3.52777	7.56292e-05
M338T32	[M+H]+	Erucamide	6.77567	4.63655	9.1987e-05
M293T29	[M+H-H2O]+	13s-hydroxy-9z,11e-octadecadienoic acid, methyl ester	7.04721	0.0403648	9.46968e-05
M253T50	(M+H-H2O)+	Heptadecanoic acid	2.64376	5.64692	0.000100916
M371T31	[M+H-2H2O]+	Methyl deoxycholate	1.67187	0.317065	0.000103145
M279T50	[M+H]+	Linolenic acid	9.78823	10.6884	0.000113533
M307T49	[M+H]+	5z,11z,14z-eicosatrienoic acid	1.9656	4.20853	0.000116025
M301T31_1	[M+H-2H2O]+	5.beta.-pregnane-3.alpha.,17.alpha.,20.alpha.-triol	1.61469	0.301748	0.000126489
M425T59_2	[M+H]+	Arachidonoyl p-nitroaniline	1.12219	0.370422	0.000141641
M536T35_3	[M+H]+	.alpha.-tocopherol nicotinate	4.09538	14.6911	0.000143359
M413T34	[M+H-H2O]+	Hecogenin	1.46185	0.57051	0.000150606
M437T34_4	[M+H-C12H24O11]+	Saikosaponin d	2.40454	0.409918	0.000160127
M239T34_2	[M+H]+	Muscone	1.06075	4.04339	0.000168106
M195T33_2	[M+H]+	7,8-dihydro-.alpha.-ionone	1.08566	1.80736	0.000200364
M733T36	[M+H]+	1-oleoyl-2-myristoyl-sn-glycero-3-phosphocholine	1.01081	2.92993	0.000202685
M591T31_3	[M+Na]+	1,2-dihexadecanoyl-sn-glycerol	1.58079	1.9432	0.000205503
M664T147	[M+H]+	1,2-dipentadecanoyl-sn-glycero-3-phosphoethanolamine	1.18856	5.96088	0.000217199
M347T114	[M+H-H2O]+	3.beta.,5.beta.-tetrahydrocortisone	3.07871	4.0709	0.000218304
M423T32_2	[M+H-C6H16O8]+	Ginsenoside f1	5.11645	0.230633	0.000227452
M835T186	[M-H+2Na]+	2-oleoyl-1-stearoyl-sn-glycero-3-phosphoserine	1.77978	11.0762	0.000241518
M599T30	[M+H-H2O]+	1,2-dilinoleoylglycerol	3.11433	11.2046	0.000261139
M341T33	[M+H-H2O]+	1-stearoyl-rac-glycerol	2.06551	3.28308	0.000272568
M537T146	[M+H]+	2-mohpda [dmed-fahfa]	1.2671	6.8487	0.000286067
M387T115	[M+H]+	Sufentanyl	1.18713	0.454352	0.000325186
M297T50	[M+H]+	12(13)-epoxy-9z-octadecenoic acid	5.44394	13.5677	0.000368226
M311T81	[M+H-3H2O]+	5.beta.-pregnane-3.alpha.,17,21-triol-11,20-dione	1.57581	2.68962	0.000380423
M389T199	[M+H]+	Palmitoleoyl 3-carbacyclic phosphatidic acid	4.09689	28.9939	0.000387892
M413T246	[M+Na]+	Mevastatin	1.01672	5.43417	0.000400279
M263T58_2	[M+H-CH4O]+	Linoleic acid methyl ester	3.67606	3.14598	0.000420636
M317T34_4	[M+H-H2O]+	5.alpha.-pregnane-3.alpha.,21-diol-20-one	3.65856	3.32311	0.000466835
M304T130	[M]+	Benzalkonium chloride (c12)	4.03007	0.363711	0.00046978
M339T31_2	[M+H]+	Erucic acid	4.35157	7.06942	0.000472097
M469T34_3	[M+H]+	Glabrolide	1.49305	0.492093	0.000488456
M169T34_2	[M+H]+	Jasmine lactone	1.02429	0.533906	0.000519977
M523T147_2	[M+H]+	2-mohma [dmed-fahfa]	1.51492	6.21359	0.000573348
M207T157	[M+H-H2O]+	Methyl jasmonate	1.41799	0.519255	0.000606384
M297T100	[M+H-C6H14O]+	Brassicasterol	2.09049	4.15135	0.000620483
M289T109	[M+H]+	Shikonin	1.01208	1.53792	0.000670584
M243T50	(M+H-2H2O)+	all cis-(6,9,12)-Linolenic acid	1.45425	4.31841	0.000738056
M453T34_3	[M+H-H2O]+	18.beta.-glycyrrhetinic acid	1.93471	0.447035	0.000792449
M277T112	[M+H]+	Stearidonic acid	2.85325	2.23202	0.000858196
M255T138	[M+H-2H2O]+	5.beta.-androsterone	1.68915	3.3665	0.000953246
M218T31	[M+H]+	Ethoxyquin	1.05864	2.02118	0.000957956
M107T57	[M+H-C3H6O]+	Cis-jasmone	1.07902	1.89182	0.000989599
M496T186_2	[M+H]+	1-palmitoyl-sn-glycero-3-phosphocholine	5.91624	0.306262	0.00100606
M204T250	[M+H-H2O]+	N-acetyl-d-glucosamine	1.64659	2.15427	0.00100899
M427T35	[M+H]+	Leupeptin	1.37425	0.416628	0.00111957
M315T115	[M+H-H2O]+	17.alpha.-hydroxypregnenolone	2.71253	3.32387	0.00122547
M303T34_3	[M+H]+	Eicosapentaenoic acid	1.233	0.627039	0.001376
M295T53	[M+H]+	13-keto-9z,11e-octadecadienoic acid	4.46727	7.26479	0.00139668
M338T47_2	[M+H]+	Linoleoylglycine	1.59276	5.36711	0.00143804
M321T35_2	(M+H)+	20-Hydroxyarachidonic acid	1.53487	1.98183	0.00147019
M296T34_3	(M+NH4)+	alpha-Linolenic acid	1.85525	1.59909	0.00158652
M759T141	[M+H]+	1-hexadecanoyl-2-octadecadienoyl-sn-glycero-3-phosphocholine	1.86287	2.43571	0.00159602
M373T139	(M+Na)+	5alpha-Tetrahydrocorticosterone	1.14738	7.74055	0.00168218
M274T36_3	[M+H]+	Fenpropidin	1.91713	0.659983	0.00209331
M416T187	[M+H]+	3-hydroxyhexadecanoylcarnitine	1.44028	0.405476	0.00211279
M325T48_2	[M+H]+	14,15-epoxyeicosa-5(z)-enoic acid	1.45501	7.98021	0.00214681
M137T36	[M+H-C2H4]+	Isoeugenol	1.37634	1.66137	0.00220549
M610T30	[M+H]+	1-o-hexadecyl-2-deoxy-2-thio-r-(heptanoyl)-sn-glyceryl-3-phosphocholine	2.08445	4.36365	0.00221734
M109T31	[M+H-CH5O3N]+	7-keto-8-aminopelargonic acid	1.29579	1.2631	0.00232235
M439T48_2	[M+H-H2O]+	Ursolic acid	1.8874	0.395059	0.0023841
M285T32_1	(M+H-H2O)+	Glycerol 1-myristate	1.35258	1.86715	0.00254329
M318T135	[M+H]+	Arachidonoyl-n-methylamide	1.00152	0.505395	0.00260443
M245T106	[M+H-2H2O]+	17-octadecynoic acid	1.15095	2.74405	0.00272382
M457T34_2	(M+CH3COO+2H)+	Ergocalciferol (Vitamin D2)	2.02936	0.453156	0.00274585
M329T115_1	[M+H-H2O]+	21-hydroxy-5.beta.-pregnane-3,11,20-trione	1.55976	2.38672	0.00302302
M180T236_2	[M+H]+	Dl-.beta.-homophenylalanine	1.91836	0.360407	0.00309517
M442T184	[M+NH4]+	4,4'-methylenebis(2,6-di-tert-butylphenol)	2.05952	0.496729	0.00352737
M288T134	[M+H]+	Heptadecasphinganine	4.52049	0.231356	0.00357955
M403T170	[M+H]+	Telocinobufagin	1.39563	0.540579	0.0038221
M410T154	[M+NH4]+	Ursodeoxycholic acid	2.52543	0.530232	0.00382427
M411T33	[M+H]+	.beta.-tocotrienol	2.33418	0.246686	0.00388107
M557T106	[M+H]+	Dereplicator identification - rhapsamine	1.52092	1.88958	0.00389693
M497T199	[M+H-H2O]+	Cucurbitacin i	2.23802	0.134972	0.00403114
M550T181	[M+H]+	1-o-hexadecyl-2-o-(2e-butenoyl)-sn-glyceryl-3-phosphocholine	1.11601	0.329523	0.00415505
M297T30	[M+H]+	Oleic acid methyl ester	3.75888	0.087962	0.00424987
M263T106	[M+H-H2O]+	Linoelaidic acid	2.25332	2.65883	0.0042673
M139T284_2	[M+H]+	Urocanate	1.24893	0.482335	0.00431074
M245T120	[M+H-2H2O]+	Brefeldin a	1.46541	0.312131	0.00444908
M275T53	[M+H]+	Empenthrin	2.17301	4.03402	0.0048823
M191T31	[M+H-C2H4O2]+	Sclareolide	1.08122	1.27775	0.00495415
M104T269_2	[M+H-C3H7O5P]+	Glycerophosphocholine	4.75368	0.436891	0.00528441
M118T355	(M+H)+	Betaine	1.2039	0.561872	0.0057874
M135T157	[M+H-H2O]+	(-)-myrtenol	1.35254	0.505275	0.00597387
M146T348	M+	(3-Carboxypropyl)trimethylammonium cation	2.18785	0.187945	0.00603906
M411T34_2	[M+H-C2H4O2]+	Ursolic acid methyl ester	2.15238	0.452731	0.00632702
M263T33	[M+H-C3H8O3]+	2-linoleoylglycerol	3.65871	1.63863	0.0066176
M413T131	[M+Na]+	1-phenyl-2-decanoylamino-3-morpholino-1-propanol	2.77055	0.197678	0.00674858
M256T34_3	[M+H-C18H34O2]+	N-palmitoyl-d-sphingosine	2.67715	0.760286	0.00690857
M119T34	[M+H-C6H12O]+	Zerumbone	1.1118	1.15635	0.00730644
M215T253	[M+H]+	Val-Pro	1.3837	2.5627	0.00742917
M311T113_1	[M+H-2H2O]+	Cortodoxone	1.84235	2.25504	0.00749692
M339T146	[M+H-H2O]+	Monoelaidin	1.94551	0.430315	0.00768011
M468T190	(M+H)+	1-Myristoyl-sn-glycero-3-phosphocholine	1.06907	0.439495	0.00784977
M400T146	[M+H]+	L-palmitoylcarnitine	1.51462	0.568731	0.00812807
M301T155_2	[M+H-H2O]+	Steviol	1.54415	0.53047	0.0086775
M248T132	[M+H-C3H6]+	Imazethapyr	1.23431	0.525747	0.00946834
M233T238	[M+H]+	Ile-Thr	1.25822	1.88611	0.0108633
M407T120	[M-H2O+H]+	(4r)-4-((3r,5r,6s,7r,9s,10r,12s,13r,17r)-3,6,7,12-tetrahydroxy-10,13-dimethylhexadecahydro-1h-cyclopenta[a]phenanthren-17-yl)pentanoic acid	1.52817	0.472467	0.0124546
M319T115	[M+H-H2O]+	8,11-tridecadienoic acid, 13-(3-pentyl-2-oxiranyl)-, methyl ester, (8z,11z)-	1.90352	0.337145	0.0131412
M391T115	[M+H]+	12-ketodeoxycholic acid	6.49348	0.222653	0.0136872
M311T54	[M+H]+	Desogestrel	1.47231	3.83874	0.0139368
M277T52	[M+H-H2O]+	13s-hydroxy-9z,11e,15z-octadecatrienoic acid	6.27311	9.18204	0.014817
M369T85	[M+H]+	Hirsutine	1.39838	0.437529	0.0149452
M415T171	[M+H]+	(25s)-7-dafachronic acid	1.09998	0.635663	0.0157223
M413T121	[M+Na]+	Palmitoyl 3-carbacyclic phosphatidic acid	3.83893	0.319596	0.0157242
M783T36_1	[M+Na]+	2-oleoyl-1-palmitoyl-sn-glycero-3-phosphocholine	1.42861	1.75125	0.0158176
M563T170	[M+H]+	Protoporphyrin ix	5.39339	15.9845	0.0169551
M339T32_1	[M+H]+	Cis-13-docosenoic acid	2.36262	3.69651	0.0181272
M414T171	[M+H]+	Solasodine	1.36059	0.398741	0.0218139
M309T122	[M+H]+	Cis-11,14-eicosadienoic acid	5.30757	0.265591	0.025043
M524T164	[M+H]+	1-stearoyl-2-hydroxy-sn-glycero-3-phosphocholine	3.30005	0.134614	0.0261196
M166T181	[M+H]+	7-methylguanine	1.08163	0.258662	0.0265392
M146T353	[M+H]+	G-guanidinobutyrate	1.74967	0.219716	0.0273958
M337T115	[M+H-H2O]+	Prostaglandin d1	5.21558	0.362896	0.0277285
M210T165	[M+H]+	L-tyrosine, ethyl ester	2.45295	1.94479	0.0294894
M145T116	[M+H-C3H4N2]+	Atipamezole	1.23089	0.391919	0.0299578
M302T133	[M+H]+	Pro-Trp	5.12225	0.275271	0.0305929
M229T365	[M]+	Dl-tmap	1.29094	0.151924	0.031187
M318T148	[M+H]+	Phytosphingosine	3.23162	0.559341	0.0317544
M229T297	[M+H]+	Pro-leu	1.806	0.154354	0.032745
M231T371	[M+2H]2+	Lys-Trp-Lys	1.05458	0.340429	0.0333499
M284T133	(M+H-H2O)+	Sphinganine	1.47537	0.320347	0.0341082
M118T274	[M+H]+	L-norvaline	2.10461	0.42568	0.0342961
M144T190_2	[M+H-NH3]+	Ala-Ala	1.90675	0.521019	0.0361458
M120T284	(M+H-H2O)+	Tyramine	1.20997	0.353657	0.0374881
M114T166	[M+H]+	Creatinine	6.12962	0.14389	0.0398552
M337T86	[M+H]+	Prostaglandin b1	2.05447	0.480638	0.0414287
M372T169	[M+H]+	Myristoyl-l-carnitine	2.18125	0.476874	0.0414844
M429T46	[M+H]+	Garcinone d	3.69626	21.2215	0.0417615
M325T396	[M+H]+	Quinine	1.83593	0.307266	0.0418829
M391T159	[M-H2O+H]+	(4r)-4-((3s,5r,6s,7r,9s,10r,13r,14s,17r)-3,6,7-trihydroxy-10,13-dimethylhexadecahydro-1h-cyclopenta[a]phenanthren-17-yl)pentanoic acid	1.23843	0.501261	0.0427218
M116T315	[M+H]+	DL-proline	1.26439	0.717446	0.045794
M245T177	[M+H]+	Leucylleucine	1.98821	1.5122	0.0460224
